# Supplementary material for: Bracket Transfer Accuracy with the Indirect Bonding Technique—A Systematic Review and Meta-Analysis
Source: J Clin Med. 2022 May 4;11(9):2568. doi: 10.3390/jcm11092568 (PMC9099689; doi:10.3390/jcm11092568)
Supplement: Supplementary file 1 [file jcm-11-02568-s001.zip]

Archive with 1 entries (1 files):
- jcm-1674713-supplementary.pdf
